# Supplementary material for: Transcranial Direct Current Stimulation Enhances Cognitive Function in Patients with Mild Cognitive Impairment and Early/Mid Alzheimer’s Disease: A Systematic Review and Meta-Analysis
Source: Brain Sci. 2022 Apr 27;12(5):562. doi: 10.3390/brainsci12050562 (PMC9138792; doi:10.3390/brainsci12050562)
Supplement: Supplementary file 1 [file brainsci-12-00562-s001.zip]

Archive with 1 entries (1 files):
- brainsci-1677067-supplementary.pdf
